# Supplementary material for: Determination of Markers of Successful Implementation of Mental Health Apps for Young People: Systematic Review
Source: J Med Internet Res. 2022 Nov 9;24(11):e40347. doi: 10.2196/40347 (PMC9685513; doi:10.2196/40347)
Supplement: Multimedia Appendix 7 [file jmir_v24i11e40347_app7.xlsx]

## Sheet: MMAT checklist
				SCREENING QUESTIONS		2. RANDOMIZED CONTROLLED TRIALS					3. NON-RANDOMIZED STUDIES					5. MIXED METHODS STUDIES					COMMENTS
ID	Reference	Citation	Reviewer	S1. Are there clear research questions?	S2. Do the collected data allow to address the research questions?	2.1. Is randomization appropriately performed?	2.2. Are the groups comparable at baseline?	2.3. Are there complete outcome data?	2.4. Are outcome assessors blinded to the intervention provided?	2.5 Did the participants adhere to the assigned intervention?	3.1. Are the participants representative of the target population?	3.2. Are measurements appropriate regarding both the outcome and intervention (or exposure)?	3.3. Are there complete outcome data?	3.4. Are the confounders accounted for in the design and analysis?	3.5. During the study period, is the intervention administered (or exposure occurred) as intended?	5.1. Is there an adequate rationale for using a mixed methods design to address the research question?	5.2. Are the different components of the study effectively integrated to answer the research question?	5.3. Are the outputs of the integration of qualitative and quantitative components adequately interpreted?	5.4. Are divergences and inconsistencies between quantitative and qualitative results adequately addressed?	5.5. Do the different components of the study adhere to the quality criteria of each tradition of the methods involved?
141	Bendtsen, M., Mussener, U., Linderoth, C., & Thomas, K. (2020). A Mobile Health Intervention for Mental Health Promotion Among University Students: Randomized Controlled Trial. JMIR MHealth and UHealth, 8(3), e17208–e17208.	Bendtsen et al (2020)	SL	Yes	Yes	Yes	Yes	Yes	Yes	Can't tell
199	Borjalilu, S., Ali Mazaheri, M., & Talebpour, A. (2019). Effectiveness of mindfulness-based stress management in the mental health of Iranian university students: A comparison of blended therapy, face-to-face sessions, and mHealth app (Aramgar). Iranian Journal of Psychiatry and Behavioral Sciences, 13(2).	Borjalilu et al (2019)	SL	Yes	Yes	Can't tell	Yes	Yes	Can't tell	Can't tell
221	Broglia, E., Millings, A., & Barkham, M. (2019). Counseling With Guided Use of a Mobile Well-Being App for Students Experiencing Anxiety or Depression: Clinical Outcomes of a Feasibility Trial Embedded in a Student Counseling Service. JMIR MHealth and UHealth, 7(8), e14318–e14318.	Broglia et al (2019)	SL	Yes	Yes						Yes	Yes	Yes	Can't tell	Yes
231	Bucci, S., Barrowclough, C., Ainsworth, J., Machin, M., Morris, R., Berry, K., Emsley, R., Lewis, S., Edge, D., Buchan, I., & Haddock, G. (2018). Actissist: Proof-of-concept trial of a theory-driven digital intervention for psychosis. Schizophrenia Bulletin, 44(5), 1070–1080.	Bucci et al (2018)	SL	Yes	Yes	Yes	Can't tell	Yes	Yes	Yes
272	Cerea, S., Ghisi, M., Bottesi, G., Carraro, E., Broggio, D., & Doron, G. (2020). Reaching reliable change using short, daily, cognitive training exercises delivered on a mobile application: The case of Relationship Obsessive Compulsive Disorder (ROCD) symptoms and cognitions in a subclinical cohort. Journal of Affective Disorders, 276, 775–787.	Cerea et al (2020)	SL	Yes	Yes	Yes	Yes	Yes	Can't tell	Can't tell
273	Cerea, S., Ghisi, M., Bottesi, G., Manoli, T., Carraro, E., & Doron, G. (2021). Cognitive Behavioral Training Using a Mobile Application Reduces Body Image-Related Symptoms in High-Risk Female University Students: A Randomized Controlled Study. Behavior Therapy, 52(1), 170–182.	Cerea et al (2021)	SL	Yes	Yes	Yes	Yes	Yes	Can't tell	Can't tell
364	Di Simplicio, M., Appiah-Kusi, E., Wilkinson, P., Watson, P., Meiser-Stedman, C., Kavanagh, D. J., & Holmes, E. A. (2020). Imaginator: A Proof-of-Concept Feasibility Trial of a Brief Imagery-Based Psychological Intervention for Young People Who Self-Harm. Suicide & Life-Threatening Behavior, 50(3), 724–740.	Di Simplicio et al (2020)	SL	Yes	Yes	Yes	Yes	No	Yes	No
430	Egilsson, E., Bjarnason, R., & Njardvik, U. (2021). Usage and weekly attrition from a smartphone based health behaviour intervention for adolescents: Pilot study. JMIR Formative Research, 17, 17.	Egilsson et al (2021)	SL	Yes	Yes	Yes	Yes	Yes	Yes	No
473	Fish, M. T., & Saul, A. D. (2019). The gamification of meditation: A randomized-controlled study of a prescribed mobile mindfulness meditation application in reducing college students’ depression. [References]. Simulation & Gaming, 50(4), 419–435.	Fish & Saul (2019)	SL	Yes	Yes	Can't tell	Yes	Yes	Can't tell	Yes
475	Fitzpatrick, K. K., Darcy, A., & Vierhile, M. (2017). Delivering cognitive behavior therapy to young adults with symptoms of depression and anxiety using a fully automated conversational agent (Woebot): A ran_x0002_domized controlled trial. JMIR Mental Health, 4, e19. http://dx.doi.org/ 10.2196/mental.7785	Fitzpatrick et al (2017)	SL	Yes	Yes	Yes	Can't tell	Yes	Yes	Yes
483	Flett, J. A. M., Conner, T. S., Riordan, B. C., Patterson, T., & Hayne, H. (2020). App-based mindfulness meditation for psychological distress and adjustment to college in incoming university students: a pragmatic, randomised, waitlist-controlled trial. Psychology & Health, 35(9), 1049–1074.	Flett et al (2020)	SL	Yes	Yes	Yes	Yes	Yes	No	No
485	Flett, J. A. M., Hayne, H., Riordan, B. C., Thompson, L. M., & Conner, T. S. (2019). Mobile mindfulness meditation: A randomised controlled trial of the effect of two popular apps on mental health. [References]. Mindfulness, 10(5), 863–876.	Flett et al (2019)	SL	Yes	Yes	Yes	Yes	Can't tell	Can't tell	No
501	Franklin, J. C., Fox, K. R., Franklin, C. R., Kleiman, E. M., Ribeiro, J. D., Jaroszewski, A. C., Hooley, J. M., & Nock, M. K. (2016). A brief mobile app reduces nonsuicidal and suicidal self-injury: Evidence from three randomized controlled trials. Journal of Consulting & Clinical Psychology, 84(6), 544–557.	Franklin et al (2016)	SL	Yes	Yes	Yes	Can't tell	Yes	Can't tell	Can't tell
682	Huberty, J., Green, J., Glissmann, C., Larkey, L., Puzia, M., & Lee, C. (2019). Efficacy of the Mindfulness Meditation Mobile App “Calm” to Reduce Stress Among College Students: Randomized Controlled Trial. JMIR MHealth and UHealth, 7(6), e14273–e14273.	Huberty et al (2019)	SL	Yes	Yes	Yes	Yes	Yes	No	Yes
687	Hur, J. W., Kim, B., Park, D., & Choi, S. W. (2018). A Scenario-Based Cognitive Behavioral Therapy Mobile App to Reduce Dysfunctional Beliefs in Individuals with Depression: A Randomized Controlled Trial. Telemedicine Journal and E-Health : The Official Journal of the American Telemedicine Association, 24(9), 710–716.	Hur et al (2018)	SL	Yes	Yes	Yes	Yes	Yes	Can't tell	Can't tell
726	Jalal, B., Bruhl, A., O’Callaghan, C., Piercy, T., Cardinal, R. N., Ramachandran, V. S., & Sahakian, B. J. (2018). Novel Smartphone Interventions Improve Cognitive Flexibility and Obsessive-Compulsive Disorder Symptoms in Individuals with Contamination Fears. Scientific Reports, 8(1), 14923.	Jalal et al (2018)	SL	Yes	Yes	Can't tell	Yes	Yes	Can't tell	Yes
741	Kageyama, K., Kato, Y., Mesaki, T., Uchida, H., Takahashi, K., Marume, R., Sejima, Y., & Hirao, K. (2021). Effects of video viewing smartphone application intervention involving positive word stimulation in people with subthreshold depression: A pilot randomized controlled trial. Journal of Affective Disorders, 282, 74–81.	Kageyama et al (2021)	SL	Yes	Yes	Yes	Yes	Yes	Yes	No
745	Kajitani, K., Higashijima, I., Kaneko, K., Matsushita, T., Fukumori, H., & Kim, D. (2020). Short-term effect of a smartphone application on the mental health of university students: A pilot study using a user-centered design self-monitoring application for mental health. PLoS ONE, 15(9).	Kajitani et al (2020)	SL	Yes	Yes						Yes	Yes	Yes	Yes	Yes
831	Lee, R. A., & Jung, M. E. (2018). Evaluation of an mHealth App (DeStressify) on University Students’ Mental Health: Pilot Trial. JMIR Mental Health, 5(1), e2–e2.	Lee & Jung (2018)	SL	Yes	Yes	Yes	Yes	Yes	Can't tell	Yes
844	Levin, M. E., Hicks, E. T., & Krafft, J. (2020). Pilot evaluation of the stop, breathe & think mindfulness app for student clients on a college counseling center waitlist. Journal of American College Health : J of ACH, 1–9.	Levin et al (2020)	SL	Yes	Yes	Yes	Yes	Yes	Can't tell	Yes
880	Lyzwinski, L. N., Caffery, L., Bambling, M., & Edirippulige, S. (2019). The Mindfulness App Trial for Weight, Weight-Related Behaviors, and Stress in University Students: Randomized Controlled Trial. JMIR MHealth and UHealth, 7(4), e12210–e12210.	Lyzwinski et al (2019)	BM	Yes	Yes	Yes	Yes	Yes	Yes	No
903	McCloud, T., Jones, R., Lewis, G., Bell, V., & Tsakanikos, E. (2020). Effectiveness of a Mobile App Intervention for Anxiety and Depression Symptoms in University Students: Randomized Controlled Trial. JMIR MHealth and UHealth, 8(7), e15418–e15418.	McCloud et al (2020)	BM	Yes	Yes	Yes	Yes	Yes	No	Yes
1072	Newman, M. G., Jacobson, N. C., Rackoff, G. N., Bell, M. J., & Taylor, C. B. (2020). A randomized controlled trial of a smartphone-based application for the treatment of anxiety. Psychotherapy Research : Journal of the Society for Psychotherapy Research, 1–12.	Newman et al (2020)	BM	Yes	Yes	Yes	Yes	Yes	Can't tell	Can't tell
1105	O’Dea, B., Han, J., Batterham, P. J., Achilles, M. R., Calear, A. L., Werner-Seidler, A., Parker, B., Shand, F., & Christensen, H. (2020). A randomised controlled trial of a relationship-focussed mobile phone application for improving adolescents’ mental health. Journal of Child Psychology and Psychiatry, and Allied Disciplines, 61(8), 899–913.	O’Dea et al (2020)	BM	Yes	Yes	Yes	Yes	Yes	No	Yes
1175	Ponzo, S., Morelli, D., Kawadler, J. M., Hemmings, N. R., Bird, G., & Plans, D. (2020). Efficacy of the Digital Therapeutic Mobile App BioBase to Reduce Stress and Improve Mental Well-Being Among University Students: Randomized Controlled Trial. JMIR MHealth and UHealth, 8(4), e17767–e17767.	Ponzo et al (2020)	BM	Yes	Yes	Yes	Yes	Yes	No	Can't tell
1231	Reid, S. C., Kauer, S. D., Hearps, S. J., Crooke, A. H., Khor, A. S., Sanci, L. A., & Patton, G. C. (2011). A mobile phone application for the assessment and management of youth mental health problems in primary care: a randomised controlled trial. BMC Family Practice, 12, 131.	Reid et al (2011)	BM	Yes	Yes	Yes	Yes	Yes	Yes	Yes
1265	Rodgers, R. F., Donovan, E., Cousineau, T., Yates, K., McGowan, K., Cook, E., Lowy, A. S., & Franko, D. L. (2018). BodiMojo: Efficacy of a Mobile-Based Intervention in Improving Body Image and Self-Compassion among Adolescents. Journal of Youth and Adolescence, 47(7), 1363–1372.	Rodgers et al (2018)	BM	Yes	Yes	Can't tell	Yes	Can't tell	Can't tell	Can't tell
1272	Roncero, M., Belloch, A., & Doron, G. (2019). Can Brief, Daily Training Using a Mobile App Help Change Maladaptive Beliefs? Crossover Randomized Controlled Trial. JMIR MHealth and UHealth, 7(2), e11443–e11443.	Roncero et al (2019)	BM	Yes	Yes	Yes	Yes	Yes	Can't tell	Yes
1318	Schlosser, D. A., Campellone, T. R., Truong, B., Etter, K., Vergani, S., Komaiko, K., & Vinogradov, S. (2018). Efficacy of PRIME, a mobile app intervention designed to improve motivation in young people with schizophrenia. Schizophrenia Bulletin, 44(5), 1010–1020.	Schlosser et al (2018)	BM	Yes	Yes	Can't tell	Yes	Yes	Yes	Yes
1578	Yang, E., Schamber, E., Meyer, R. M. L., & Gold, J. I. (2018). Happier Healers: Randomized Controlled Trial of Mobile Mindfulness for Stress Management. Journal of Alternative and Complementary Medicine, 24(5), 505–513.	Yang et al (2018)	BM	Yes	Yes	Yes	Yes	Yes	Can't tell	Yes
1664	Orosa-Duarte, Á., Mediavilla, R., Muñoz-Sanjose, A., Palao, Á., Garde, J., López-Herrero, V., ... & Rodríguez-Vega, B. (2021). Mindfulness-based mobile app reduces anxiety and increases self-compassion in healthcare students: a randomised controlled trial. Medical	Orosa-Duarte et al (2021)	BM	Yes	Yes	Yes	Yes	Yes	Yes	Can't tell
1666	Aboody, D., Siev. j., & Doron, G., (2020). Building resilience to body image triggers using brief cognitive training on a mobile application: a randomized controlled trial. Behaviour Research and Therapy, 134, 103723.	Aboody et al (2020)	BM	Yes	Yes	Yes	Yes	Yes	Can't tell	Yes
1667	Levin, M.E., Krafft, J.*, Seifert, S.* & Lillis, J. (In Press). Tracking valued and avoidant functions with health behaviors: A randomized controlled trial of the acceptance and commitment therapy matrix mobile app. Behavior Modification.	Levin et al (2020)	BM	Yes	Yes	Yes	No	No	Can't tell	Yes
1669	Levin, M.E., Haeger, J.*, An, W.* & Twohig, M.P. (2018). Comparing cognitive defusion and cognitive restructuring delivered through a mobile app for individuals high in self-criticism. Cognitive Therapy and Research, 42, 844-855.	Levin et al (2018)	LN	Yes	Yes	Yes	No	Yes	Can't tell	Yes
